# Supplementary material for: Reno-Metabolic Multimorbidity and Psychiatric Comorbidity: Development of a Renal–Psychiatric/Psychosomatic Burden Score in a Real-World Cohort
Source: Medicina (Kaunas). 2025 Dec 28;62(1):66. doi: 10.3390/medicina62010066 (PMC12842813; doi:10.3390/medicina62010066)
Supplement: Supplementary file 1 [file medicina-62-00066-s001.zip]

Archive with 1 entries (1 files):
- medicina-4041488-supplementary.pdf
